# Supplementary material for: Identification of Potential Biomarkers for Thyroid Cancer Using Bioinformatics Strategy: A Study Based on GEO Datasets
Source: Biomed Res Int. 2020 Apr 1;2020:9710421. doi: 10.1155/2020/9710421 (PMC7152968; doi:10.1155/2020/9710421)
Supplement: Supplementary Materials — The clinical information of data sets. [file 9710421.f1.xlsx]

## Sheet: GSE3467
	Tissue	Gender	Age	T	M	N	Pathology
GSM77362	normal	male	42
GSM77363	tumor	male	42	T3	Nx	Mx	papillary thyroid carcinoma
GSM77364	normal	male	43
GSM77365	tumor	male	43	T2	Nx	Mx	papillary thyroid carcinoma
GSM77366	normal	male	33
GSM77367	tumor	male	33	T1	N0	Mx	papillary thyroid carcinoma
GSM77368	normal	male	56
GSM77369	tumor	male	56	T4	N0	M1	papillary thyroid carcinoma
GSM77370	normal	male	36
GSM77371	tumor	male	36	T4a	N1a	M1	papillary thyroid carcinoma
GSM77372	normal	female	48
GSM77373	tumor	female	48	T3	N1b	Mx	papillary thyroid carcinoma
GSM77374	normal	female	43
GSM77375	tumor	female	43	T1	N1a	Mx	papillary thyroid carcinoma
GSM77376	normal	female	65
GSM77377	tumor	female	65	T2	Nx	Mx	papillary thyroid carcinoma
GSM77378	normal	female	31
GSM77379	tumor	female	31	T4a	N1b	Mx	papillary thyroid carcinoma

## Sheet: GSE3678
	Tissue	Pathology
GSM85215	normal
GSM85216	normal
GSM85217	normal
GSM85218	normal
GSM85219	normal
GSM85220	normal
GSM85221	normal
GSM85222	tumor	papillary thyroid carcinoma
GSM85223	tumor	papillary thyroid carcinoma
GSM85224	tumor	papillary thyroid carcinoma
GSM85225	tumor	papillary thyroid carcinoma
GSM85226	tumor	papillary thyroid carcinoma
GSM85227	tumor	papillary thyroid carcinoma
GSM85228	tumor	papillary thyroid carcinoma

## Sheet: GSE53157
	Tissue	Gender	Age	Pathology
GSM1283115	tumor	Female	64	follictalar thyroid carcinoma
GSM1283116	tumor	Female	57	follictalar thyroid carcinoma
GSM1283117	tumor	Female	77	follictalar thyroid carcinoma
GSM1283118	tumor	male	38	follictalar thyroid carcinoma
GSM1283119	tumor	Female	48	follicular variant of papillary thyroid carcinoma
GSM1283120	tumor	Female	55	follicular variant of papillary thyroid carcinoma
GSM1283121	tumor	male	58	follicular variant of papillary thyroid carcinoma
GSM1283122	tumor	male	38	follicular variant of papillary thyroid carcinoma
GSM1283123	tumor	Female	30	follicular variant of papillary thyroid carcinoma
GSM1283124	tumor	Female	11	follicular variant of papillary thyroid carcinoma
GSM1283125	tumor	male	28	follicular variant of papillary thyroid carcinoma
GSM1283126	tumor	male	72	follicular variant of papillary thyroid carcinoma
GSM1283127	tumor	male	67	poorly differentiated thyroid carcinoma
GSM1283128	tumor	Female	38	poorly differentiated thyroid carcinoma
GSM1283129	tumor	male	49	poorly differentiated thyroid carcinoma
GSM1283130	tumor	Female	72	poorly differentiated thyroid carcinoma
GSM1283131	tumor	Female	50	poorly differentiated thyroid carcinoma
GSM1283132	tumor	Female	26	papillary thyroid carcinoma
GSM1283133	tumor	Female	31	papillary thyroid carcinoma
GSM1283134	tumor	Female	38	papillary thyroid carcinoma
GSM1283135	tumor	Female	35	papillary thyroid carcinoma
GSM1283136	tumor	Female	42	papillary thyroid carcinoma
GSM1283137	tumor	male	64	papillary thyroid carcinoma
GSM1283138	tumor	Female	14	papillary thyroid carcinoma
GSM1283139	normal	Female	46
GSM1283140	normal	Female	38
GSM1283141	normal

## Sheet: GSE33630
	Tissue	Pathology
GSM831749	tumor	anaplastic thyroid carcinoma
GSM831750	tumor	anaplastic thyroid carcinoma
GSM831751	tumor	anaplastic thyroid carcinoma
GSM831752	tumor	anaplastic thyroid carcinoma
GSM831753	tumor	anaplastic thyroid carcinoma
GSM831754	tumor	anaplastic thyroid carcinoma
GSM831755	tumor	anaplastic thyroid carcinoma
GSM831756	tumor	anaplastic thyroid carcinoma
GSM831757	tumor	anaplastic thyroid carcinoma
GSM831758	tumor	anaplastic thyroid carcinoma
GSM831759	tumor	papillary thyroid carcinoma
GSM831760	tumor	papillary thyroid carcinoma
GSM831761	tumor	papillary thyroid carcinoma
GSM831762	tumor	papillary thyroid carcinoma
GSM831763	tumor	papillary thyroid carcinoma
GSM831764	tumor	papillary thyroid carcinoma
GSM831765	tumor	papillary thyroid carcinoma
GSM831766	tumor	papillary thyroid carcinoma
GSM831767	tumor	papillary thyroid carcinoma
GSM831768	tumor	papillary thyroid carcinoma
GSM831769	tumor	papillary thyroid carcinoma
GSM831770	tumor	papillary thyroid carcinoma
GSM831771	tumor	papillary thyroid carcinoma
GSM831772	tumor	papillary thyroid carcinoma
GSM831773	tumor	papillary thyroid carcinoma
GSM831774	tumor	papillary thyroid carcinoma
GSM831775	tumor	papillary thyroid carcinoma
GSM831776	tumor	papillary thyroid carcinoma
GSM831777	tumor	papillary thyroid carcinoma
GSM831778	tumor	papillary thyroid carcinoma
GSM831779	tumor	papillary thyroid carcinoma
GSM831780	tumor	papillary thyroid carcinoma
GSM831781	tumor	papillary thyroid carcinoma
GSM831782	tumor	papillary thyroid carcinoma
GSM831783	tumor	papillary thyroid carcinoma
GSM831784	tumor	papillary thyroid carcinoma
GSM831785	tumor	papillary thyroid carcinoma
GSM831786	tumor	papillary thyroid carcinoma
GSM831787	tumor	papillary thyroid carcinoma
GSM831788	tumor	papillary thyroid carcinoma
GSM831789	tumor	papillary thyroid carcinoma
GSM831790	tumor	papillary thyroid carcinoma
GSM831791	tumor	papillary thyroid carcinoma
GSM831792	tumor	papillary thyroid carcinoma
GSM831793	tumor	papillary thyroid carcinoma
GSM831794	tumor	papillary thyroid carcinoma
GSM831795	tumor	papillary thyroid carcinoma
GSM831796	tumor	papillary thyroid carcinoma
GSM831797	tumor	papillary thyroid carcinoma
GSM831798	tumor	papillary thyroid carcinoma
GSM831799	tumor	papillary thyroid carcinoma
GSM831800	tumor	papillary thyroid carcinoma
GSM831801	tumor	papillary thyroid carcinoma
GSM831802	tumor	papillary thyroid carcinoma
GSM831803	tumor	papillary thyroid carcinoma
GSM831804	tumor	papillary thyroid carcinoma
GSM831805	tumor	papillary thyroid carcinoma
GSM831806	tumor	papillary thyroid carcinoma
GSM831807	tumor	papillary thyroid carcinoma
GSM831808	normal
GSM831809	normal
GSM831810	normal
GSM831811	normal
GSM831812	normal
GSM831813	normal
GSM831814	normal
GSM831815	normal
GSM831816	normal
GSM831817	normal
GSM831818	normal
GSM831819	normal
GSM831820	normal
GSM831821	normal
GSM831822	normal
GSM831823	normal
GSM831824	normal
GSM831825	normal
GSM831826	normal
GSM831827	normal
GSM831828	normal
GSM831829	normal
GSM831830	normal
GSM831831	normal
GSM831832	normal
GSM831833	normal
GSM831834	normal
GSM831835	normal
GSM831836	normal
GSM831837	normal
GSM831838	normal
GSM831839	normal
GSM831840	normal
GSM831841	normal
GSM831842	normal
GSM831843	normal
GSM831844	normal
GSM831845	normal
GSM831846	normal
GSM831847	normal
GSM831848	normal
GSM831849	normal
GSM831850	normal
GSM831851	normal
GSM831852	normal
GSM831853	tumor	anaplastic thyroid carcinoma
